# Supplementary material for: Biodegradable Active Packaging Enriched with Essential Oils for Enhancing the Shelf Life of Strawberries
Source: Antioxidants (Basel). 2023 Mar 20;12(3):755. doi: 10.3390/antiox12030755 (PMC10044849; doi:10.3390/antiox12030755)
Supplement: Supplementary file 1 [file antioxidants-12-00755-s001.zip]

Archive with 2 entries (2 files):
- Lemongrass-2111313.pdf
- Oregano-211265.pdf
